# Supplementary material for: Actin-Dependent Mechanism of Tumor Progression Induced by a Dysfunction of p53 Tumor Suppressor
Source: Cancers (Basel). 2024 Mar 11;16(6):1123. doi: 10.3390/cancers16061123 (PMC10969470; doi:10.3390/cancers16061123)
Supplement: Supplementary file 1 [file cancers-16-01123-s001.zip]

Archive with 1 entries (1 files):
- cancers-2897960 supplementary.pdf
